# Supplementary material for: Identification and Characterization of MIKCc-Type MADS-Box Genes in the Flower Organs of Adonis amurensis
Source: Int J Mol Sci. 2021 Aug 28;22(17):9362. doi: 10.3390/ijms22179362 (PMC8430553; doi:10.3390/ijms22179362)
Supplement: Supplementary file 1 [file ijms-22-09362-s001.zip]

Archive with 7 entries (7 files):
- Supplementary data 1.pdf
- Supplementary Figure S1.pdf
- Supplementary Table S1.xlsx
- Supplementary Table S2.xlsx
- Supplementary Table S3.xlsx
- Supplementary Table S4.xlsx
- Supplementary Table S5.xlsx
