# Supplementary material for: Identification and Characterization of MIKCc-Type MADS-Box Genes in the Flower Organs of Adonis amurensis
Source: Int J Mol Sci. 2021 Aug 28;22(17):9362. doi: 10.3390/ijms22179362 (PMC8430553; doi:10.3390/ijms22179362)
Supplement: Supplementary file 1 [file ijms-22-09362-s001.zip › Supplementary Table S1.xlsx]

## Sheet: Sheet1
Table S1. The annotated information of 43 AaMADS predicted genes
Unigene ID	Nr	Nt	Swissprot	KEGG	KOG	Interpro	GO
CL2264.Contig2	gi|720062517|ref|XP_010275495.1|/1.0e-82/PREDICTED: MADS-box protein AeAP3-2-like [Nelumbo nucifera]	gi|297795988|ref|XM_002865833.1|/9.64656e-21/Arabidopsis lyrata subsp. lyrata predicted protein, mRNA	sp|Q9XGJ4|GGM13_GNEGN/1.8e-69/MADS-box protein GGM13 OS=Gnetum gnemon GN=GGM13 PE=2 SV=1	nnu:104610528/1.6e-83/MADS-box protein AeAP3-2-like; K09260 MADS-box transcription enhancer factor 2A	At5g23260/8.7e-42/[K] KOG0014 MADS box transcription factor	PTHR11945:SF242/4.1E-98/--	NA
CL2728.Contig4	gi|661890122|emb|CDP06344.1|/1.2e-13/unnamed protein product [Coffea canephora]	NA	sp|Q4PSU4|AGL61_ARATH/5.5e-12/Agamous-like MADS-box protein AGL61 OS=Arabidopsis thaliana GN=AGL61 PE=1 SV=1	thj:104820707/1.9e-14/agamous-like MADS-box protein AGL61; K09260 MADS-box transcription enhancer factor 2A	At2g34440/6.6e-12/[K] KOG0014 MADS box transcription factor	PTHR11945/7.2E-26/--	NA
CL3032.Contig1	gi|949173054|gb|ALM95510.1|/8.0e-109/FRUITFULL1 protein [Nigella damascena]	gi|949173053|gb|KT984409.1|/2.06388e-172/Nigella damascena FRUITFULL1 protein (FL1) mRNA, complete cds	sp|Q42429|AGL8_SOLTU/2.0e-86/Agamous-like MADS-box protein AGL8 homolog OS=Solanum tuberosum PE=2 SV=1	rcu:8265057/1.5e-91/truncated transcription factor CAULIFLOWER A; K09264 MADS-box transcription factor, plant	At1g69120/6.4e-79/[K] KOG0014 MADS box transcription factor	PR00404/3.0E-31/MADS domain signature	NA
CL3350.Contig5	gi|949173056|gb|ALM95511.1|/3.1e-79/FRUITFULL2 protein [Nigella damascena]	gi|548580264|gb|KF500125.1|/8.79632e-77/Stylophorum diphyllum FRUITFULL-like protein (FL1) mRNA, partial cds	sp|Q96356|2AP1_BRAOT/2.0e-60/Floral homeotic protein APETALA 1-2 OS=Brassica oleracea var. italica GN=2AP1 PE=2 SV=1	vvi:100232953/2.5e-65/VFUL-L, FUL; FUL-like protein; K09264 MADS-box transcription factor, plant	At1g69120/4.9e-58/[K] KOG0014 MADS box transcription factor	PF00319/2.1E-24/SRF-type transcription factor (DNA-binding and dimerisation domain)	NA
CL6237.Contig1	gi|421958018|gb|AFX72886.1|/1.4e-74/MADS-box protein SOC1.2 [Aquilegia coerulea]	gi|421958003|gb|JX680247.1|/9.73805e-21/Aquilegia coerulea MADS-box protein SEP3 mRNA, complete cds	sp|O64645|SOC1_ARATH/2.4e-53/MADS-box protein SOC1 OS=Arabidopsis thaliana GN=SOC1 PE=1 SV=1	nnu:104596218/2.0e-62/MADS-box protein SOC1; K09260 MADS-box transcription enhancer factor 2A	At2g45660/6.5e-53/[K] KOG0014 MADS box transcription factor	PS00350/-/MADS-box domain signature.	biological_process:GO:0006351//transcription, DNA-templated;molecular_function:GO:0005488//binding;
CL7220.Contig2	gi|125747025|gb|ABN55897.1|/1.2e-75/GLOBOSA, partial [Eschscholzia californica]	gi|4883905|gb|AF130871.1|AF130871/1.10375e-99/Sanguinaria canadensis PISTILLATA homolog ScPI mRNA, partial cds	sp|Q03378|GLOB_ANTMA/3.3e-63/Floral homeotic protein GLOBOSA OS=Antirrhinum majus GN=GLO PE=1 SV=1	vvi:100232978/9.6e-65/MADS9, PI, PISTILLATA; PISTILLATA-like MADS-box protein-like; K09264 MADS-box transcription factor, plant	At5g20240/8.1e-56/[K] KOG0014 MADS box transcription factor	PF01486/1.3E-13/K-box region	NA
CL7507.Contig2	gi|333952841|gb|AEG25810.1|/1.1e-103/PISTILLATA-like protein [Adonis vernalis]	gi|333952840|gb|HQ694801.1|/0/Adonis vernalis PISTILLATA-like protein (PI-1) mRNA, partial cds	sp|Q07474|MADS2_PETHY/8.4e-70/Floral homeotic protein PMADS 2 OS=Petunia hybrida GN=PMADS2 PE=2 SV=1	vvi:100232978/1.5e-73/MADS9, PI, PISTILLATA; PISTILLATA-like MADS-box protein-like; K09264 MADS-box transcription factor, plant	At5g20240/3.0e-58/[K] KOG0014 MADS box transcription factor	PTHR11945:SF97/2.5E-115/--	NA
CL8076.Contig1	gi|720053035|ref|XP_010272601.1|/7.6e-75/PREDICTED: MADS-box protein SOC1-like [Nelumbo nucifera]	gi|162424638|gb|EU293867.1|/7.05477e-44/Sinningia speciosa SOC1-like protein 2 mRNA, complete cds	sp|O64645|SOC1_ARATH/3.2e-71/MADS-box protein SOC1 OS=Arabidopsis thaliana GN=SOC1 PE=1 SV=1	nnu:104596218/5.7e-75/MADS-box protein SOC1; K09260 MADS-box transcription enhancer factor 2A	At2g45660/8.4e-71/[K] KOG0014 MADS box transcription factor	PTHR11945/6.8E-106/--	biological_process:GO:0006355//regulation of transcription, DNA-templated;cellular_component:GO:0005634//nucleus;molecular_function:GO:0003677//DNA binding;GO:0003700//transcription factor activity, sequence-specific DNA binding;GO:0046983//protein dimerization activity;
CL10523.Contig1	gi|719995510|ref|XP_010254525.1|/2.6e-97/PREDICTED: MADS-box protein SVP isoform X2 [Nelumbo nucifera]	gi|544388758|gb|KC155658.1|/3.40636e-30/Gossypium hirsutum MADS box protein MADS63 mRNA, complete cds	sp|Q9FUY6|JOIN_SOLLC/1.5e-84/MADS-box protein JOINTLESS OS=Solanum lycopersicum GN=J PE=1 SV=1	jcu:105641678/2.3e-90/MADS-box protein SVP; K09260 MADS-box transcription enhancer factor 2A	At2g22540/1.1e-68/[K] KOG0014 MADS box transcription factor	PTHR11945:SF179/1.7E-127/--	NA
CL10616.Contig1	gi|350274030|emb|CCC54332.1|/2.0e-73/MADS box protein, partial [Eschscholzia californica]	gi|720049627|ref|XM_010273207.1|/4.30561e-75/PREDICTED: Nelumbo nucifera floral homeotic protein DEFICIENS-like (LOC104607542), mRNA	sp|Q944S9|MAD16_ORYSJ/1.2e-52/MADS-box transcription factor 16 OS=Oryza sativa subsp. japonica GN=MADS16 PE=1 SV=2	vvi:100233029/7.6e-57/AP3; flowering-related B-class MADS-box protein APETALA3; K09264 MADS-box transcription factor, plant	At3g54340/4.1e-47/[K] KOG0014 MADS box transcription factor	PF00319/1.4E-23/SRF-type transcription factor (DNA-binding and dimerisation domain)	NA
CL10680.Contig2	gi|720007464|ref|XP_010258314.1|/1.6e-128/PREDICTED: MADS-box transcription factor 14-like isoform X1 [Nelumbo nucifera]	gi|421957961|gb|JX680226.1|/0/Aquilegia coerulea MADS-box protein AGL65 mRNA, partial cds	sp|Q8RVL4|DEF21_ANTMA/1.0e-16/MADS-box protein defh21 OS=Antirrhinum majus GN=DEFH21 PE=2 SV=1	vvi:100250157/2.7e-117/agamous-like MADS-box protein AGL17; K04454 MADS-box transcription enhancer factor 2C	At1g18750/2.5e-62/[K] KOG0014 MADS box transcription factor	PF00319/1.1E-20/SRF-type transcription factor (DNA-binding and dimerisation domain)	NA
CL10716.Contig2	gi|719999048|ref|XP_010255589.1|/5.2e-59/PREDICTED: MADS-box protein SOC1 [Nelumbo nucifera] >gi|719999051|ref|XP_010255590.1| PREDICTED: MADS-box protein SOC1 [Nelumbo nucifera]	NA	sp|O64645|SOC1_ARATH/3.7e-55/MADS-box protein SOC1 OS=Arabidopsis thaliana GN=SOC1 PE=1 SV=1	nnu:104596218/7.9e-60/MADS-box protein SOC1; K09260 MADS-box transcription enhancer factor 2A	At2g45660/9.9e-55/[K] KOG0014 MADS box transcription factor	PF00319/1.6E-26/SRF-type transcription factor (DNA-binding and dimerisation domain)	NA
CL13903.Contig2	gi|802770838|ref|XP_012090674.1|/3.5e-29/PREDICTED: truncated transcription factor CAULIFLOWER A-like isoform X1 [Jatropha curcas]	NA	sp|Q7XUN2|MAD17_ORYSJ/4.0e-23/MADS-box transcription factor 17 OS=Oryza sativa subsp. japonica GN=MADS17 PE=1 SV=2	vvi:100252657/6.5e-28/MADS-box transcription factor 15-like; K09260 MADS-box transcription enhancer factor 2A	At4g22950/9.0e-22/[K] KOG0014 MADS box transcription factor	PR00404/1.7E-29/MADS domain signature	biological_process:GO:0006355//regulation of transcription, DNA-templated;cellular_component:GO:0005634//nucleus;molecular_function:GO:0003677//DNA binding;GO:0003700//transcription factor activity, sequence-specific DNA binding;GO:0046983//protein dimerization activity;
CL16956.Contig3	gi|720042031|ref|XP_010269101.1|/9.8e-124/PREDICTED: uncharacterized protein LOC104605862 [Nelumbo nucifera]	gi|720042030|ref|XM_010270799.1|/4.19335e-115/PREDICTED: Nelumbo nucifera uncharacterized LOC104605862 (LOC104605862), mRNA	sp|Q38836|AGL11_ARATH/1.6e-23/Agamous-like MADS-box protein AGL11 OS=Arabidopsis thaliana GN=AGL11 PE=1 SV=1	nnu:104605862/1.5e-124/uncharacterized LOC104605862; K09260 MADS-box transcription enhancer factor 2A	At1g22130/2.2e-80/[K] KOG0014 MADS box transcription factor	PS00350/-/MADS-box domain signature.	NA
CL18186.Contig3	gi|48727610|gb|AAT46102.1|/1.1e-105/AGAMOUS-like protein [Akebia trifoliata]	gi|949173047|gb|KT984406.1|/0/Nigella damascena AGAMOUS1-like protein (AG1) mRNA, complete cds	sp|Q40872|AG_PANGI/1.3e-91/Floral homeotic protein AGAMOUS OS=Panax ginseng GN=AG2 PE=2 SV=1	vvi:100232864/2.9e-90/MADS1; MAD-box transcripion factor; K09264 MADS-box transcription factor, plant	At4g18960/6.4e-82/[K] KOG0014 MADS box transcription factor	PTHR11945:SF170/1.1E-141/--	biological_process:GO:0006355//regulation of transcription, DNA-templated;cellular_component:GO:0005634//nucleus;molecular_function:GO:0003677//DNA binding;GO:0003700//transcription factor activity, sequence-specific DNA binding;GO:0046983//protein dimerization activity;
CL18653.Contig1	gi|719995510|ref|XP_010254525.1|/2.3e-94/PREDICTED: MADS-box protein SVP isoform X2 [Nelumbo nucifera]	gi|719995509|ref|XM_010256223.1|/9.51514e-126/PREDICTED: Nelumbo nucifera MADS-box protein SVP (LOC104595485), transcript variant X2, mRNA	sp|Q9FUY6|JOIN_SOLLC/7.4e-83/MADS-box protein JOINTLESS OS=Solanum lycopersicum GN=J PE=1 SV=1	jcu:105641678/6.7e-86/MADS-box protein SVP; K09260 MADS-box transcription enhancer factor 2A	At2g22540/8.6e-70/[K] KOG0014 MADS box transcription factor	PS51297/13.356/K-box domain profile.	NA
CL19409.Contig1	gi|343160541|emb|CAX16990.1|/4.6e-159/MADS1 protein [Eschscholzia californica] >gi|343160543|emb|CAX16991.1| MADS1 protein [Eschscholzia californica]	gi|720007466|ref|XM_010260013.1|/9.0606e-178/PREDICTED: Nelumbo nucifera MADS-box transcription factor 14-like (LOC104598102), transcript variant X2, mRNA	sp|Q6R4S6|CAL_BRARC/2.4e-17/Transcription factor CAULIFLOWER OS=Brassica rapa subsp. chinensis GN=CAL PE=2 SV=1	mdm:103402885/2.1e-132/MADS-box protein FLOWERING LOCUS C-like; K09260 MADS-box transcription enhancer factor 2A	At1g18750/2.1e-60/[K] KOG0014 MADS box transcription factor	SM00432/9.8E-32/--	biological_process:GO:0006355//regulation of transcription, DNA-templated;cellular_component:GO:0005634//nucleus;molecular_function:GO:0003677//DNA binding;GO:0046983//protein dimerization activity;
CL20429.Contig1	gi|60265522|gb|AAX15919.1|/2.8e-78/AGL2 [Eschscholzia californica]	gi|768965147|gb|KP164018.1|/2.68192e-62/Pyrus pyrifolia clone PpSEP4 SEP4-like MADS-box protein mRNA, complete cds	sp|P29382|SEP1_ARATH/5.8e-66/Developmental protein SEPALLATA 1 OS=Arabidopsis thaliana GN=SEP1 PE=1 SV=2	vvi:100232867/3.2e-71/MADS2; MADS-box protein 2; K09264 MADS-box transcription factor, plant	At5g15800/6.4e-64/[K] KOG0014 MADS box transcription factor	PR00404/3.7E-32/MADS domain signature	biological_process:GO:0006351//transcription, DNA-templated;molecular_function:GO:0005488//binding;
CL21067.Contig2	gi|421958012|gb|AFX72883.1|/2.8e-78/MADS-box protein AGL12 [Aquilegia coerulea]	gi|421958011|gb|JX680251.1|/8.11138e-57/Aquilegia coerulea MADS-box protein AGL12 mRNA, complete cds	sp|Q38841|AGL12_ARATH/3.7e-60/Agamous-like MADS-box protein AGL12 OS=Arabidopsis thaliana GN=AGL12 PE=2 SV=2	vvi:100232867/2.0e-31/MADS2; MADS-box protein 2; K09264 MADS-box transcription factor, plant	At1g71692/9.8e-60/[K] KOG0014 MADS box transcription factor	PS51297/11.506/K-box domain profile.	biological_process:GO:0006355//regulation of transcription, DNA-templated;cellular_component:GO:0005634//nucleus;molecular_function:GO:0003677//DNA binding;GO:0003700//transcription factor activity, sequence-specific DNA binding;GO:0046983//protein dimerization activity;
CL26633.Contig2	gi|283476344|emb|CAX65661.1|/8.2e-24/GSQUA2 protein [Gerbera hybrid cultivar]	gi|542080091|gb|KF170023.1|/9.16002e-41/Allium cepa A-class MADS-box protein (FUL) mRNA, complete cds	sp|Q38876|AGL8_ARATH/6.1e-25/Agamous-like MADS-box protein AGL8 OS=Arabidopsis thaliana GN=AGL8 PE=1 SV=1	mus:103996658/2.7e-19/agamous-like MADS-box protein AGL9 homolog; K09260 MADS-box transcription enhancer factor 2A	At5g60910/1.6e-24/[K] KOG0014 MADS box transcription factor	PS50066/31.371/MADS-box domain profile.	biological_process:GO:0006355//regulation of transcription, DNA-templated;cellular_component:GO:0005634//nucleus;molecular_function:GO:0003677//DNA binding;GO:0003700//transcription factor activity, sequence-specific DNA binding;GO:0046983//protein dimerization activity;
CL27078.Contig1	gi|333952837|gb|AEG25808.1|/2.1e-111/APETALA3-like protein [Adonis vernalis]	gi|333952836|gb|HQ694799.1|/0/Adonis vernalis APETALA3-like protein (AP3-3) mRNA, partial cds	sp|Q07472|MADS1_PETHY/2.2e-66/Floral homeotic protein PMADS 1 OS=Petunia hybrida GN=PMADS1 PE=2 SV=1	vvi:100233029/8.5e-65/AP3; flowering-related B-class MADS-box protein APETALA3; K09264 MADS-box transcription factor, plant	At3g54340/2.4e-51/[K] KOG0014 MADS box transcription factor	PTHR11945:SF219/1.7E-94/--	NA
CL27155.Contig2	gi|720006367|ref|XP_010257958.1|/2.6e-68/PREDICTED: developmental protein SEPALLATA 1 [Nelumbo nucifera]	gi|530342163|gb|KC414864.1|/9.57691e-51/Physalis pubescens PFRIN and MPF3 genes, complete cds	sp|Q39685|CMB1_DIACA/2.5e-61/MADS-box protein CMB1 OS=Dianthus caryophyllus GN=CMB1 PE=2 SV=1	vvi:100232867/1.8e-66/MADS2; MADS-box protein 2; K09264 MADS-box transcription factor, plant	At5g15800/3.1e-58/[K] KOG0014 MADS box transcription factor	PS50066/33.151/MADS-box domain profile.	biological_process:GO:0006355//regulation of transcription, DNA-templated;cellular_component:GO:0005634//nucleus;molecular_function:GO:0003677//DNA binding;GO:0003700//transcription factor activity, sequence-specific DNA binding;GO:0046983//protein dimerization activity;
CL28019.Contig1	gi|949173072|gb|ALM95519.1|/1.9e-121/SEPALLATA-like protein 3 [Nigella damascena]	gi|929558510|gb|KT630789.1|/0/Thalictrum thalictroides clone 1 SEPALATA-3 mRNA, complete cds	sp|Q03489|AGL9_PETHY/7.9e-105/Agamous-like MADS-box protein AGL9 homolog OS=Petunia hybrida GN=FBP2 PE=1 SV=2	mus:103996658/5.6e-97/agamous-like MADS-box protein AGL9 homolog; K09260 MADS-box transcription enhancer factor 2A	At1g24260/5.9e-91/[K] KOG0014 MADS box transcription factor	PS50066/33.515/MADS-box domain profile.	biological_process:GO:0006355//regulation of transcription, DNA-templated;cellular_component:GO:0005634//nucleus;molecular_function:GO:0003677//DNA binding;GO:0003700//transcription factor activity, sequence-specific DNA binding;GO:0046983//protein dimerization activity;
CL28194.Contig1	gi|719995510|ref|XP_010254525.1|/3.1e-96/PREDICTED: MADS-box protein SVP isoform X2 [Nelumbo nucifera]	gi|326415785|gb|HQ173338.1|/6.80581e-152/Aquilegia formosa AGAMOUS-like E 24-like protein 1 (AGL24.1) mRNA, partial cds	sp|Q9FVC1|SVP_ARATH/8.7e-81/MADS-box protein SVP OS=Arabidopsis thaliana GN=SVP PE=1 SV=1	jcu:105641678/7.6e-87/MADS-box protein SVP; K09260 MADS-box transcription enhancer factor 2A	At2g22540/7.7e-68/[K] KOG0014 MADS box transcription factor	PS51297/13.309/K-box domain profile.	NA
CL28920.Contig1	gi|719995510|ref|XP_010254525.1|/2.4e-87/PREDICTED: MADS-box protein SVP isoform X2 [Nelumbo nucifera]	gi|326415787|gb|HQ173339.1|/1.02574e-144/Aquilegia formosa AGAMOUS-like 24-like protein 2 (AGL24.2) mRNA, partial cds	sp|Q9FUY6|JOIN_SOLLC/7.6e-84/MADS-box protein JOINTLESS OS=Solanum lycopersicum GN=J PE=1 SV=1	jcu:105641678/3.2e-84/MADS-box protein SVP; K09260 MADS-box transcription enhancer factor 2A	At2g22540/7.4e-70/[K] KOG0014 MADS box transcription factor	PF01486/1.7E-16/K-box region	NA
Unigene1341	gi|469476427|gb|AGH39934.1|/1.3e-85/MADS domain protein [Actaea vaginata]	gi|27996477|gb|AY162891.1|/2.91205e-166/Trollius laxus AP3-1 type 2 mRNA, partial cds	sp|Q07472|MADS1_PETHY/4.9e-62/Floral homeotic protein PMADS 1 OS=Petunia hybrida GN=PMADS1 PE=2 SV=1	vvi:100233029/1.0e-61/AP3; flowering-related B-class MADS-box protein APETALA3; K09264 MADS-box transcription factor, plant	At3g54340/2.4e-47/[K] KOG0014 MADS box transcription factor	PTHR11945/1.7E-89/--	NA
Unigene7086	gi|949173052|gb|ALM95509.1|/5.0e-106/AGAMOUS-like protein 6 [Nigella damascena]	gi|421958005|gb|JX680248.1|/1.68711e-169/Aquilegia coerulea MADS-box protein AGL6 mRNA, complete cds	sp|Q6EU39|MADS6_ORYSJ/9.1e-82/MADS-box transcription factor 6 OS=Oryza sativa subsp. japonica GN=MADS6 PE=1 SV=1	vvi:100232868/8.7e-87/MADS3; MADS-box protein 3; K09264 MADS-box transcription factor, plant	At2g45650/2.1e-72/[K] KOG0014 MADS box transcription factor	PS50066/33.726/MADS-box domain profile.	NA
Unigene11162	gi|949173056|gb|ALM95511.1|/3.2e-92/FRUITFULL2 protein [Nigella damascena]	gi|548580264|gb|KF500125.1|/1.91646e-88/Stylophorum diphyllum FRUITFULL-like protein (FL1) mRNA, partial cds	sp|Q96356|2AP1_BRAOT/2.2e-70/Floral homeotic protein APETALA 1-2 OS=Brassica oleracea var. italica GN=2AP1 PE=2 SV=1	vvi:100232953/2.3e-74/VFUL-L, FUL; FUL-like protein; K09264 MADS-box transcription factor, plant	At1g69120/3.5e-67/[K] KOG0014 MADS box transcription factor	PTHR11945/2.2E-114/--	NA
Unigene23673	gi|333952843|gb|AEG25811.1|/1.3e-106/PISTILLATA-like protein [Adonis vernalis]	gi|333952842|gb|HQ694802.1|/0/Adonis vernalis PISTILLATA-like protein (PI-2) mRNA, partial cds	sp|Q03416|GLOB_TOBAC/3.0e-64/Floral homeotic protein GLOBOSA OS=Nicotiana tabacum GN=GLO PE=2 SV=1	vvi:100232978/4.6e-67/MADS9, PI, PISTILLATA; PISTILLATA-like MADS-box protein-like; K09264 MADS-box transcription factor, plant	At5g20240/2.8e-53/[K] KOG0014 MADS box transcription factor	SM00432/2.6E-38/--	NA
Unigene30723	gi|421958000|gb|AFX72877.1|/7.7e-92/MADS-box protein SEP2A [Aquilegia coerulea]	gi|747107811|ref|XM_011103918.1|/1.33151e-35/PREDICTED: Sesamum indicum MADS-box protein CMB1-like (LOC105180242), mRNA	sp|Q39685|CMB1_DIACA/3.4e-77/MADS-box protein CMB1 OS=Dianthus caryophyllus GN=CMB1 PE=2 SV=1	vvi:100232867/1.6e-86/MADS2; MADS-box protein 2; K09264 MADS-box transcription factor, plant	At5g15800/4.7e-70/[K] KOG0014 MADS box transcription factor	PF00319/1.7E-25/SRF-type transcription factor (DNA-binding and dimerisation domain)	NA
Unigene31032	gi|27996668|gb|AAO26540.1|/5.4e-90/AP3-2 type 1 [Trollius laxus]	gi|333952838|gb|HQ694800.1|/0/Adonis vernalis APETALA3-like protein (AP3-2) mRNA, partial cds	sp|Q07472|MADS1_PETHY/7.1e-64/Floral homeotic protein PMADS 1 OS=Petunia hybrida GN=PMADS1 PE=2 SV=1	vvi:100233029/7.0e-66/AP3; flowering-related B-class MADS-box protein APETALA3; K09264 MADS-box transcription factor, plant	At3g54340/4.1e-50/[K] KOG0014 MADS box transcription factor	PR00404/1.78E-28/MADS domain signature	NA
Unigene32254	gi|949173056|gb|ALM95511.1|/1.5e-83/FRUITFULL2 protein [Nigella damascena]	gi|548580264|gb|KF500125.1|/8.23655e-77/Stylophorum diphyllum FRUITFULL-like protein (FL1) mRNA, partial cds	sp|Q8GTF5|AP1A_BRAOB/5.2e-63/Floral homeotic protein APETALA 1 A OS=Brassica oleracea var. botrytis GN=AP1A PE=2 SV=1	vvi:100232953/3.2e-67/VFUL-L, FUL; FUL-like protein; K09264 MADS-box transcription factor, plant	At1g69120/4.9e-60/[K] KOG0014 MADS box transcription factor	PF00319/2.9E-24/SRF-type transcription factor (DNA-binding and dimerisation domain)	NA
Unigene74157	gi|548581379|gb|AGX01588.1|/1.4e-69/FRUITFULL-like protein, partial [Nigella sativa]	gi|548580264|gb|KF500125.1|/4.14608e-83/Stylophorum diphyllum FRUITFULL-like protein (FL1) mRNA, partial cds	sp|Q8GTF5|AP1A_BRAOB/3.8e-62/Floral homeotic protein APETALA 1 A OS=Brassica oleracea var. botrytis GN=AP1A PE=2 SV=1	vvi:100232952/4.1e-66/AP1; apetala1; K09264 MADS-box transcription factor, plant	At1g69120/1.1e-60/[K] KOG0014 MADS box transcription factor	PR00404/4.15E-30/MADS domain signature	biological_process:GO:0006355//regulation of transcription, DNA-templated;cellular_component:GO:0005634//nucleus;molecular_function:GO:0003677//DNA binding;GO:0003700//transcription factor activity, sequence-specific DNA binding;GO:0046983//protein dimerization activity;
Unigene89536	gi|566211870|ref|XP_006372986.1|/7.4e-20/hypothetical protein POPTR_0017s06800g, partial [Populus trichocarpa] >gi|550319635|gb|ERP50783.1| hypothetical protein POPTR_0017s06800g, partial [Populus trichocarpa]	NA	sp|Q9FKK2|AGL62_ARATH/1.2e-17/Agamous-like MADS-box protein AGL62 OS=Arabidopsis thaliana GN=AGL62 PE=1 SV=1	gra:105787329/1.4e-18/agamous-like MADS-box protein AGL15; K09260 MADS-box transcription enhancer factor 2A	At5g60440/3.3e-17/[K] KOG0014 MADS box transcription factor	PS50066/21.446/MADS-box domain profile.	NA
Unigene113867	gi|949173052|gb|ALM95509.1|/7.2e-115/AGAMOUS-like protein 6 [Nigella damascena]	gi|720053054|ref|XM_010274306.1|/2.57381e-176/PREDICTED: Nelumbo nucifera MADS-box transcription factor 6-like (LOC104608348), mRNA	sp|Q6EU39|MADS6_ORYSJ/1.8e-95/MADS-box transcription factor 6 OS=Oryza sativa subsp. japonica GN=MADS6 PE=1 SV=1	vvi:100232868/8.2e-103/MADS3; MADS-box protein 3; K09264 MADS-box transcription factor, plant	At2g45650/7.8e-82/[K] KOG0014 MADS box transcription factor	PS50066/33.431/MADS-box domain profile.	NA
Unigene114330	gi|548581001|gb|AGX01575.1|/5.0e-109/FRUITFULL-like protein, partial [Stylophorum diphyllum]	gi|548581000|gb|KF500156.1|/0/Stylophorum diphyllum FRUITFULL-like protein (FL2) mRNA, partial cds	sp|Q42429|AGL8_SOLTU/1.4e-77/Agamous-like MADS-box protein AGL8 homolog OS=Solanum tuberosum PE=2 SV=1	vvi:100232953/9.8e-81/VFUL-L, FUL; FUL-like protein; K09264 MADS-box transcription factor, plant	At1g69120/4.5e-70/[K] KOG0014 MADS box transcription factor	PTHR11945/3.3E-123/--	NA
Unigene119430	gi|548580265|gb|AGX01544.1|/7.0e-127/FRUITFULL-like protein, partial [Stylophorum diphyllum]	gi|548580264|gb|KF500125.1|/0/Stylophorum diphyllum FRUITFULL-like protein (FL1) mRNA, partial cds	sp|Q42429|AGL8_SOLTU/1.4e-88/Agamous-like MADS-box protein AGL8 homolog OS=Solanum tuberosum PE=2 SV=1	rcu:8265057/2.5e-92/truncated transcription factor CAULIFLOWER A; K09264 MADS-box transcription factor, plant	At1g69120/2.9e-85/[K] KOG0014 MADS box transcription factor	PTHR11945/3.0E-139/--	NA
Unigene119442	gi|288973205|gb|ADC79706.1|/1.0e-111/SEPALLATA3-like protein [Euptelea pleiosperma]	gi|288973204|gb|GU357460.1|/0/Euptelea pleiosperma SEPALLATA3-like protein (SEP3) mRNA, complete cds	sp|Q03489|AGL9_PETHY/2.9e-104/Agamous-like MADS-box protein AGL9 homolog OS=Petunia hybrida GN=FBP2 PE=1 SV=2	mus:103996658/2.4e-100/agamous-like MADS-box protein AGL9 homolog; K09260 MADS-box transcription enhancer factor 2A	At1g24260/9.2e-89/[K] KOG0014 MADS box transcription factor	PS51297/15.213/K-box domain profile.	NA
Unigene123412	gi|3170502|gb|AAC42589.1|/1.4e-96/APETALA3 homolog PnAP3-2 [Papaver nudicaule]	gi|4883899|gb|AF130868.1|AF130868/0/Sanguinaria canadensis APETALA3 homolog ScAP3 mRNA, partial cds	sp|Q07472|MADS1_PETHY/1.4e-67/Floral homeotic protein PMADS 1 OS=Petunia hybrida GN=PMADS1 PE=2 SV=1	vvi:100233029/4.0e-69/AP3; flowering-related B-class MADS-box protein APETALA3; K09264 MADS-box transcription factor, plant	At3g54340/2.4e-50/[K] KOG0014 MADS box transcription factor	PF00319/3.9E-23/SRF-type transcription factor (DNA-binding and dimerisation domain)	NA
Unigene137450	gi|731420702|ref|XP_010661478.1|/7.9e-68/PREDICTED: MADS-box protein isoform X1 [Vitis vinifera] >gi|95116634|gb|ABF56527.1| MADS-box protein [Vitis vinifera] >gi|296089122|emb|CBI38825.3| unnamed protein product [Vitis vinifera]	gi|162424638|gb|EU293867.1|/4.69276e-44/Sinningia speciosa SOC1-like protein 2 mRNA, complete cds	sp|O64645|SOC1_ARATH/1.3e-65/MADS-box protein SOC1 OS=Arabidopsis thaliana GN=SOC1 PE=1 SV=1	nnu:104596218/1.8e-64/MADS-box protein SOC1; K09260 MADS-box transcription enhancer factor 2A	At2g45660/3.5e-65/[K] KOG0014 MADS box transcription factor	PF00319/1.7E-27/SRF-type transcription factor (DNA-binding and dimerisation domain)	biological_process:GO:0006355//regulation of transcription, DNA-templated;cellular_component:GO:0005634//nucleus;molecular_function:GO:0003677//DNA binding;GO:0003700//transcription factor activity, sequence-specific DNA binding;GO:0046983//protein dimerization activity;
Unigene146375	gi|567898210|ref|XP_006441593.1|/6.3e-58/hypothetical protein CICLE_v10023354mg [Citrus clementina] >gi|557543855|gb|ESR54833.1| hypothetical protein CICLE_v10023354mg [Citrus clementina]	gi|590604122|ref|XM_007020117.1|/8.67772e-36/Theobroma cacao Agamous-like MADS-box protein A (TCM_036568) mRNA, complete cds	sp|Q38841|AGL12_ARATH/1.4e-50/Agamous-like MADS-box protein AGL12 OS=Arabidopsis thaliana GN=AGL12 PE=2 SV=2	vvi:100232867/1.9e-30/MADS2; MADS-box protein 2; K09264 MADS-box transcription factor, plant	At1g71692/3.6e-50/[K] KOG0014 MADS box transcription factor	PS51297/9.772/K-box domain profile.	biological_process:GO:0006355//regulation of transcription, DNA-templated;GO:0048731//system development;cellular_component:GO:0005634//nucleus;molecular_function:GO:0003677//DNA binding;GO:0003700//transcription factor activity, sequence-specific DNA binding;GO:0046983//protein dimerization activity;
Unigene152236	gi|48727598|gb|AAT46096.1|/2.3e-101/AGAMOUS-like protein [Akebia trifoliata]	gi|823229762|ref|XM_012592167.1|/1.45106e-82/PREDICTED: Gossypium raimondii agamous-like MADS-box protein AGL11 (LOC105770812), transcript variant X7, mRNA	sp|Q40872|AG_PANGI/5.0e-83/Floral homeotic protein AGAMOUS OS=Panax ginseng GN=AG2 PE=2 SV=1	vvi:100232864/3.2e-84/MADS1; MAD-box transcripion factor; K09264 MADS-box transcription factor, plant	At4g09960/6.6e-82/[K] KOG0014 MADS box transcription factor	PTHR11945:SF170/1.4E-141/--	NA
Unigene158374	gi|720006367|ref|XP_010257958.1|/5.3e-108/PREDICTED: developmental protein SEPALLATA 1 [Nelumbo nucifera]	gi|544452522|gb|KF214778.1|/3.03224e-96/Mangifera indica MADS1 mRNA, complete cds	sp|Q39685|CMB1_DIACA/4.9e-88/MADS-box protein CMB1 OS=Dianthus caryophyllus GN=CMB1 PE=2 SV=1	vvi:100232867/2.8e-101/MADS2; MADS-box protein 2; K09264 MADS-box transcription factor, plant	At5g15800/3.7e-82/[K] KOG0014 MADS box transcription factor	SM00432/5.6E-41/--	NA
