# Supplementary material for: Identification and Characterization of MIKCc-Type MADS-Box Genes in the Flower Organs of Adonis amurensis
Source: Int J Mol Sci. 2021 Aug 28;22(17):9362. doi: 10.3390/ijms22179362 (PMC8430553; doi:10.3390/ijms22179362)
Supplement: Supplementary file 1 [file ijms-22-09362-s001.zip › Supplementary Table S2.xlsx]

## Sheet: Sheet1
Table S2. Expression level of 43 AaMADS predicted genes in floral organs at six developmental stages
gene_id	FBD_FPKM	YA_FPKM	VCA_FPKM	EFS_FPKM	FBS_FPKM	SFS_FPKM
CL19409.Contig1	0.99	0	0	0	0	0
CL10680.Contig2	0.14	1.24	5.58	8.78	1.24	1.2
CL16956.Contig3	0	3.85	2.73	7.76	0.57	1.28
CL10523.Contig1	10.02	0	0	0	0	0
CL28194.Contig1	0	0.46	0.58	4.82	0.11	0
CL18653.Contig1	4.68	0	0	0	0	0
CL28920.Contig1	0	0.34	0.56	4.04	0.68	0.13
CL2264.Contig2	0	3.51	1.31	0	0	0
CL7220.Contig2	210.07	0.39	0	0	0	0
CL7507.Contig2	3.38	823.71	794.28	683.63	701.64	479.95
Unigene23673	0.25	159.63	136.91	119.25	79.66	95.53
Unigene31032	0	43.86	48.71	28.62	15.67	16.39
Unigene1341	0.12	68.25	63.81	23.65	38.49	25.87
CL27078.Contig1	0.1	47.4	34.65	50.43	5.76	1.09
CL10616.Contig1	23.54	0	0	0	0	0
Unigene123412	65.37	0.09	0.17	0	0	0
CL13903.Contig2	0	0	0.48	0	0	0
CL18186.Contig3	0.09	32.88	42.09	5.9	2.31	9.45
Unigene152236	3.96	0	0	0	0	0
Unigene114330	6.03	0	0	0	0	0
Unigene119430	16	0	0	0	0	0
CL3032.Contig1	0	6.3	6.21	1.53	0	0
CL3350.Contig5	0	0.27	0.94	0.27	5.6	1.56
Unigene11162	0.12	8.03	5.71	17.36	24.22	15.66
Unigene74157	0	6.07	0.36	0.16	0.77	0
Unigene32254	0.14	0	2.23	0.12	13.21	0.26
CL26633.Contig2	0	2.58	0.53	0.12	0.51	0.13
CL28019.Contig1	0.49	115.92	119.45	71.62	94.44	105.1
Unigene119442	46.67	0	0	0	0.07	0
Unigene158374	20.34	0	0	0	0	0
Unigene30723	0	10.94	6.93	8.51	10.29	8.42
CL20429.Contig1	6.84	0	0	0	0	0
CL27155.Contig2	0	0.52	4.26	0.34	0	2.1
Unigene113867	181.39	0	0.42	0	0.2	0.2
Unigene7086	0.56	180.33	270.71	154.21	250.26	169.99
CL21067.Contig2	0.04	1.69	1.8	0.75	1.28	0.89
Unigene146375	4.45	0	0	0	0	0
CL8076.Contig1	8.42	0	0	0	0.07	0
Unigene137450	1.35	0	0	0	0	0
CL6237.Contig1	0	2.65	2.68	4.5	0.93	0
CL10716.Contig2	0	3.7	0.9	3.97	0.39	0.8
Unigene89536	0	0.83	0	0	0	0
CL2728.Contig4	2.52	0	0	0	0	0
