# Supplementary material for: Identification and Characterization of MIKCc-Type MADS-Box Genes in the Flower Organs of Adonis amurensis
Source: Int J Mol Sci. 2021 Aug 28;22(17):9362. doi: 10.3390/ijms22179362 (PMC8430553; doi:10.3390/ijms22179362)
Supplement: Supplementary file 1 [file ijms-22-09362-s001.zip › Supplementary Table S3.xlsx]

## Sheet: Sheet1
Table S3. Primers used for the qPCR
Primer name	Sequence (5’-3’)
CL7507.C2-qF	TGGAAATGAACGGGAATGTGAG
CL7507.C2-qR	CTGTAGATTAGGCTGGATTGGGT
U7086-qF	CCTAAACTTTCAAGGCAACACAA
U7086-qR	CTACGACGAGGAGCCACACAA
CL28019.C1-qF	TAGGGCTTCTACTCTTGCTTTGA
CL28019.C1-qR	GTTATGGAGGACCAGAACCGAA
U123412-qF	TTTTCTGGTTACAAGGGAATGAC
U123412-qR	CGTTTATGCGTGGATGGCTAC
CL7220.C2-qF	TAAAGCCAAAGTGTCGGAGATA
CL7220.C2-qR	ATGATGATGAGAAGGCGGGTA
U23673-qF	TCGGCTTTTCTGGACAACTTAG
U23673-qR	AAAAGGGGAAAAGAGTTGAGAAT
U31032-qF	GTGAGCCCTTCTACAACAACGA
U31032-qR	CTCCATTCCTCTGGCTTATTTC
CL10616.C1-qF	TTGTGATGCTGAAGTCTCCCTC
CL10616.C1-qR	TCCTCGTAATGAGAAGCCCAGA
U1341-qF	GAGATGGGAAGAAGAAGGAAGG
U1341-qR	TTTCCCAAAGTAGGACGACACC
CL27078.C1-qF	ATCATCATTGAAACCCAAGTCTC
CL27078.C1-qR	AAGTGCCAATGTGGTATCTAAGG
U119430-qF	TACGACTTCCTCTTCGCTTCC
U119430-qR	TTCTCCATCCTTCCTGCTTTC
U114330-qF	CAGGCACTTCCTTCGCTAACA
U114330-qR	CAAGCATCCAAGGTGGCATA
CL3032.C1-qF	AAGGACCAGTTGCCCTGTGAA
CL3032.C1-qR	ACGCTGAAGTCGCTTTGATTG
CL3350.C5-qF	GAGAAGACATTGATGCCTTGAGT
CL3350.C5-qR	AAGAGAACACCAAAGGAATAAATG
U74157-qF	CAACTAACCTGCGTATCCATCA
U74157-qR	GGATACGCAGGTTAGTTGGTTCT
U119442-qF	CCCAGATGCTGCCACAGTTAT
U119442-qR	CAGCACCAATGGGAACAACAA
U158374-qF	GGAAGAAACCAATGCCACGA
U158374-qR	CGTTTTGAGATGAGTTTGCTATG
U30723-qF	CTAAGCACCTCAAAGCATCCA
U30723-qR	GCCGAAAATGCCCTTAGACT
CL20429.C1-qF	CATCGCAATCTACTACGCCACC
CL20429.C1-qR	GCTCCTTCACGCTCAATGGTT
U113867-qF	AATGGACTGTGAACCCACCTTG
U113867-qR	TATTCTCGCTACCTCCGCCAC
U152236-qF	ATTGTCAGTCCTTTGCGATGC
U152236-qR	GTGGTGTTGGAACTATCAGCG
CL18186.C3-qF	ACCCAGTGGTTGGAACGACAT
CL18186.C3-qR	TGGATTGCTGGAAGATGGTTG
CL27155.C2-qF	GTGATGTGTGATGCTGAGGTTG
CL27155.C2-qR	CTGAAGGGGGTCTTTTGAGGTA
CL26633.C2-qF	TCAAGTCACCTTCTCAAAACGA
CL26633.C2-qR	AGACGATAAGAGCAACATCAGC
AaActin-qF	TCTCAACCCCAAGGCTAACAG
AaActin-qR	CATCACCAGAGTCCAGCACAAT
AtSOC1-qF	CTTGGGAGAAGGCATAGGAACAT
AtSOC1-qR	GCGTCTCTACTTCAGAACTTGGG
AtFLC-qF	TTCTGTTCTCTGTGACGCATCC
AtFLC-qR	AGAGGGCAGTCTCAAGGTGTTC
AtFT-qR	CAAAGGTTGTTCCAGTTGTAGC
AtFT-qF	GTAAGCAGAGTTGTTGGAGACG
AtActin-qF	GGTAACATTGTGCTCAGTGGTGG
AtActin-qR	AACGACCTTAATCTTCATGCTGC
