# Supplementary material for: Identification and Characterization of MIKCc-Type MADS-Box Genes in the Flower Organs of Adonis amurensis
Source: Int J Mol Sci. 2021 Aug 28;22(17):9362. doi: 10.3390/ijms22179362 (PMC8430553; doi:10.3390/ijms22179362)
Supplement: Supplementary file 1 [file ijms-22-09362-s001.zip › Supplementary Table S4.xlsx]

## Sheet: Sheet1
Table S4. Primers used for gene cloning
Primer name	Sequence (5’-3’)
CL6237.C1-F	ATGGTGAGGGGGAAGACTCAG
CL6237.C1-R	TTAACTTGTTTGCAATGGATGAG
CL8076.C1-F	ATGGTGAGGGGGAAAACACAG
CL8076.C1-R	TTATTTGTTGCAACCGGAACTTG
CL10716.C2-F	ATGGTGAGGGGAAAGACAGTTTT
CL10716.C2-R	TCATAAACCTTTTCCGCAAGAAT
U7086-F	ATGGGGAGAGGAAGAGTTGAG
U7086-R	TTATAGTGGCCATCCCTGGAT
CL28019.C1-F	ATGGGAAGAGGGAGAGTTGAG
CL28019.C1-R	TCAAGCTAGCCATCCTTGTG
CL2264.C2-F	ATGGGACGAGGGAAGATTGAG
CL2264.C2-R	ATGATTCACAGCTGCAAGCGA
U152236-F	ATGGGGAGAGGAAAAATTGAA
U152236-R	TTAGCCAAGGTGAAGAGCAGTC
U119430-F	ATGGGGAGAGGTAGGGTTCAGT
U119430-R	TCATTCATTAACGTGGCGAATC
U11162-F	ATGGGTAGAGGAAGAGTTCAGCT
U11162-R	TCATATTCCTTGTATGTGGCGA
U158374-F	ATGGGAAGAGGAAGAGTAGAACTG
U158374-R	GATTTTCGATGTTCAGAGCATC
CL28194.C1-F	ATGGCAAGGGAGAAGATTCAGA
CL28194.C1-R	TCAGCTTGAAAAGGGCAGCC
CL28920.C1-F	ATGGTGAGGGAGAAAATCCAGA
CL28920.C1-R	TCATATCGATAACCCCAGCTTTAG
CL20429.C1-F	ATGGGGAGAGGGAAAGTAGAGAT
CL20429.C1-R	TCAAATCATCCACCCAGGGA
CL7220.C2-F	GAGATGGGTAGAGGAAAGATAGAGATC
CL7220.C2-R	GCATAGCTATTTGTTGTGGTTGTG
CL10616.C1-F	ATGGGAAGAGGAAAGATTGAGATT
CL10616.C1-R	CTACTCAAGCAAGGGTATTCCATT
U31032-F	ATGGGTAGGGGGAAGATTGAGA
U31032-R	TCAAGCAAGAGTTAAGCCATAGGA
CL7507.C2-F	ATGGGGAGAGGAAAGATTGAGAT
CL7507.C2-R	TCATTGCTCCTGTAGATTAGGCTG
