# Supplementary material for: Identification and Characterization of MIKCc-Type MADS-Box Genes in the Flower Organs of Adonis amurensis
Source: Int J Mol Sci. 2021 Aug 28;22(17):9362. doi: 10.3390/ijms22179362 (PMC8430553; doi:10.3390/ijms22179362)
Supplement: Supplementary file 1 [file ijms-22-09362-s001.zip › Supplementary Table S5.xlsx]

## Sheet: Sheet1
Table S5. Primers used for vector construction
Primer name	Sequence (5’-3’)
CL7507.C2-F(B)	GGATCCATGGGGAGAGGAAAGATTG
CL7507.C2-R(K)	GGTACCTGCTCCTGTAGATTAGGCTGG
U7086-F(B)	GGATCCATGGGGAGAGGAAGAGTTGA
U7086-R(A)	ACCGGTAGTGGCCATCCCTGGATG
CL28019.C1-F(B)	GGATCCATGGGAAGAGGGAGAGTTG
CL28019.C1-R(K)	GGTACCGCTAGCCATCCTTGTGCGT
CL2264.C2-F(B)	GGATCCATGGGACGAGGGAAGATT
CL2264.C2-R(K)	GGTACCAGCTGCAAGCGAGGGTAT
CL28920.C1-F(X)	TCTAGAATGGTGAGGGAGAAAATCCAG
CL28920.C1-R(K)	GGTACCATCGATAACCCCAGCTTTAG
CL28194.C1-F(X)	TCTAGAATGGCAAGGGAGAAGATTCAG
CL28194.C1-R(K)	GGTACCCTTGAAAAGGGCAGCCCTA
U11162-F(X)	TCTAGAATGGGTAGAGGAAGAGTTCAG
U11162-R(K)	GGTACCATTCCTTGTATGTGGCGA
U152236-F(B)	GGATCCATGGGGAGAGGAAAAATTG
U152236-R(A)	ACCGGTCCAAGGTGAAGAGCAGTCT
U119430-F(X)	TCTAGAATGGGGAGAGGTAGGGTTCAG
U119430-R(K)	GGTACCTCATTAACGTGGCGAATCAT
U158374-F(B)	GGATCCATGGGAAGAGGAAGAGTAGA
U158374-R(A)	ACCGGTAGCATCCACCCAGGGAT
CL7220.C2-F(X)	TCTAGAATGGGTAGAGGAAAGATAGAG
CL7220.C2-R(K)	GGTACC TTGTTGTGGTTGTGTAGAT
CL8076.C1-F(X)	TCTAGAATGGTGAGGGGGAAAACAC
CL8076.C1-R(K)	GGTACCTTGTTGCAACCGGAACTTG
CL6237.C1-F(B)	GGATCCATGGTGAGGGGGAAGACTC
CL6237.C1-R(K)	GGTACCCTTGTTTGCAATGGATGAGG
CL10716.C2-F(X)	TCTAGAATGGTGAGGGGAAAGACAGT
CL10716.C2-R(K)	GGTACCAAACCTTTTCCGCAAAAATC
CL20429.C1-F(X)	TCTAGAATGGGGAGAGGGAAAGTAGAG
CL20429.C1-R(K)	GGTACCATCATCCACCCAGGGAAAT
CL10616.C1-F(X)	TCTAGAATGGGAAGAGGAAAGATTGAG
CL10616C1-R(K)	GGTACCTCAAGCAAGGGTATTCCATT
U31032-F(X)	TCTAGAATGGGTAGGGGGAAGATTGAG
U31032-R(K)	GGTACCGCAAGAGTTAAGCCATAGGAG
